# Supplementary material for: Overcoming the phantoms of the past: Influence of predatory stimuli on the antipredator behavior of island pitvipers
Source: PLoS One. 2023 Oct 24;18(10):e0288826. doi: 10.1371/journal.pone.0288826 (PMC10597524; doi:10.1371/journal.pone.0288826)
Supplement: S19 Table — Frequencies of snake behaviors for each species and predatory model. (XLSX) [file pone.0288826.s020.xlsx]

## Sheet: Dados brutos Plos one
Animal	Species	Predator	sex	SVL(cm)	Immobility	Head hide	Flight	Blunt flight	Retreat with cocking	Strike-ready	Flatten body	Gape	Strike
Bj-01	B. jararaca	Aerial	Male	78.7	0	0	6	0	1	0	0	0	21
Bj-010	B. jararaca	Aerial	Female	86	2	0	1	1	1	1	29	0	26
Bj-013	B. jararaca	Aerial	Male	66	8	7	0	0	5	7	0	1	21
Bj-016	B. jararaca	Aerial	Female	96.3	0	0	1	1	3	0	18	0	21
Bj-027	B. jararaca	Aerial	Male	79	3	0	5	0	2	2	29	0	17
Bj-031	B. jararaca	Aerial	Male	78	4	4	7	0	2	2	20	1	27
Bj-033	B. jararaca	Aerial	Male	77.8	1	0	1	0	7	1	26	0	23
Bj-034	B. jararaca	Aerial	Female	94	2	0	9	2	1	2	25	0	15
Bj-05	B. jararaca	Aerial	Female	82.5	0	0	0	1	4	5	22	1	22
Bj-07	B. jararaca	Aerial	Male	77.8	0	0	2	0	5	4	25	0	24
Bj-09	B. jararaca	Aerial	Female	111	0	0	1	0	3	0	0	0	22
M05	B. jararaca	Aerial	Male	91	1	0	4	0	13	10	20	0	12
M08	B. jararaca	Aerial	Female	127	11	11	14	1	2	0	28	0	10
M09	B. jararaca	Aerial	Female	137	12	12	0	0	7	3	20	0	25
M10	B. jararaca	Aerial	Female	120	12	10	0	1	5	7	30	0	19
M15	B. jararaca	Aerial	Male	75.5	18	18	4	0	0	0	28	0	8
M16	B. jararaca	Aerial	Female	122	7	7	3	4	3	3	25	0	17
M18	B. jararaca	Aerial	Female	110	0	2	11	0	11	2	30	0	16
M47	B. jararaca	Aerial	Male	88	15	8	7	0	11	12	28	0	9
M50	B. jararaca	Aerial	Male	79	12	12	3	1	3	8	30	0	10
Bj-01	B. jararaca	Terrestrial	Male	78.7	1	0	9	0	7	6	0	0	16
Bj-010	B. jararaca	Terrestrial	Female	86	6	0	15	0	1	0	0	1	7
Bj-013	B. jararaca	Terrestrial	Male	66	3	0	1	0	4	2	0	4	24
Bj-016	B. jararaca	Terrestrial	Female	96.3	2	0	6	5	6	2	0	0	18
Bj-027	B. jararaca	Terrestrial	Male	79	4	2	3	0	11	10	8	1	8
Bj-031	B. jararaca	Terrestrial	Male	78	6	0	11	4	2	1	0	0	16
Bj-033	B. jararaca	Terrestrial	Male	77.8	2	0	8	3	9	7	0	7	16
Bj-034	B. jararaca	Terrestrial	Female	94	8	1	3	1	9	14	8	1	6
Bj-05	B. jararaca	Terrestrial	Female	82.5	2	1	3	2	5	6	1	3	8
Bj-07	B. jararaca	Terrestrial	Male	77.8	0	0	7	0	4	1	0	0	19
Bj-09	B. jararaca	Terrestrial	Female	111	2	0	7	1	12	1	2	1	22
M05	B. jararaca	Terrestrial	Male	91	2	1	9	3	3	4	0	0	13
M08	B. jararaca	Terrestrial	Female	127	1	1	11	5	2	7	0	0	13
M09	B. jararaca	Terrestrial	Female	137	2	2	3	2	3	0	0	3	21
M10	B. jararaca	Terrestrial	Female	120	7	0	6	1	6	0	0	0	14
M15	B. jararaca	Terrestrial	Male	75.5	1	0	2	0	6	11	0	5	16
M16	B. jararaca	Terrestrial	Female	122	0	0	8	5	4	5	0	1	12
M18	B. jararaca	Terrestrial	Female	110	7	5	8	2	22	4	9	1	7
M47	B. jararaca	Terrestrial	Male	88	4	4	5	1	13	8	10	1	21
M50	B. jararaca	Terrestrial	Male	79	5	0	4	1	21	15	9	1	19
Bi-01f	B. insularis	Aerial	Female	94	0	0	3	0	8	4	28	6	17
Bi-02ff	B. insularis	Aerial	Male	105	0	6	16	0	0	2	28	0	11
Bi-03ff	B. insularis	Aerial	Female	79	0	0	10	0	1	6	23	0	17
Bi-05f	B. insularis	Aerial	Male	75	1	0	6	2	3	2	28	1	15
Bi-08ff	B. insularis	Aerial	Female	95	0	11	5	0	4	1	26	0	13
Bi-09ff	B. insularis	Aerial	Male	78	0	0	0	0	13	10	11	1	0
Bi-09f	B. insularis	Aerial	Female	83	0	2	6	4	4	2	28	2	10
Bi-11ff	B. insularis	Aerial	Male	73.5	2	2	5	0	5	2	24	1	22
Bi-11f	B. insularis	Aerial	Male	74	0	1	5	0	5	1	24	7	16
Bi-13ff	B. insularis	Aerial	Male	74	4	3	16	0	4	3	25	4	9
Bi-14ff	B. insularis	Aerial	Male	67	1	1	9	2	7	2	26	0	10
Bi-16ff	B. insularis	Aerial	Female	84.5	0	0	4	0	3	0	30	1	11
Bi-17f	B. insularis	Aerial	Female	102	1	1	7	0	3	1	26	2	19
Bi-19ff	B. insularis	Aerial	Male	79	1	3	8	2	4	1	20	0	14
Bi-20ff	B. insularis	Aerial	Female	76	10	10	2	0	3	1	26	1	8
Bi-22f	B. insularis	Aerial	Female	102	0	0	8	1	5	2	30	2	13
Bi-22ff	B. insularis	Aerial	Female	96.5	0	3	14	0	4	1	27	1	10
Bi-23ff	B. insularis	Aerial	Male	77	8	0	5	2	0	5	23	0	10
Bi-26ff	B. insularis	Aerial	Male	80	2	0	8	3	5	1	22	4	10
Bi-01f	B. insularis	Terrestrial	Female	94	8	0	12	0	0	6	6	1	1
Bi-02ff	B. insularis	Terrestrial	Male	105	0	8	10	3	5	9	0	2	7
Bi-03ff	B. insularis	Terrestrial	Female	79	2	1	10	1	6	8	7	4	4
Bi-05f	B. insularis	Terrestrial	Male	75	1	0	15	8	7	3	1	5	9
Bi-08ff	B. insularis	Terrestrial	Female	95	2	2	11	2	3	1	11	1	7
Bi-09f	B. insularis	Terrestrial	Male	78	1	1	8	5	4	2	2	2	11
Bi-09ff	B. insularis	Terrestrial	Female	83	0	1	14	1	6	3	0	3	5
Bi-11f	B. insularis	Terrestrial	Male	73.5	0	1	7	5	6	3	2	1	7
Bi-11ff	B. insularis	Terrestrial	Male	74	2	0	13	7	4	3	1	1	8
Bi-13ff	B. insularis	Terrestrial	Male	74	1	7	17	4	3	3	7	1	2
Bi-14ff	B. insularis	Terrestrial	Male	67	0	1	13	3	0	4	7	2	3
Bi-16ff	B. insularis	Terrestrial	Female	84.5	1	4	0	0	11	2	8	7	30
Bi-17f	B. insularis	Terrestrial	Female	102	0	3	10	7	7	2	4	4	10
Bi-19ff	B. insularis	Terrestrial	Male	79	3	6	13	1	1	9	1	0	4
Bi-20ff	B. insularis	Terrestrial	Female	76	4	12	13	2	7	5	2	0	8
Bi-22f	B. insularis	Terrestrial	Female	102	0	2	12	14	7	2	11	7	8
Bi-22ff	B. insularis	Terrestrial	Female	96.5	2	8	7	2	2	6	11	4	5
Bi-23ff	B. insularis	Terrestrial	Male	77	1	1	19	4	1	0	9	0	5
Bi-26ff	B. insularis	Terrestrial	Male	80	0	2	14	4	6	1	9	4	6
Ba-01b	B. alcatraz	Aerial	Male	53.5	0	0	3	0	2	1	0	4	21
Ba-04a	B. alcatraz	Aerial	Female	69	0	2	4	0	8	0	0	1	17
Ba-04b	B. alcatraz	Aerial	Female	57	0	0	4	0	2	1	0	1	27
Ba-05a	B. alcatraz	Aerial	Male	50.5	0	0	1	0	5	1	0	3	23
Ba-06b	B. alcatraz	Aerial	Male	52	0	0	3	2	5	0	0	4	18
Ba-07a	B. alcatraz	Aerial	Female	66.8	0	0	0	0	6	5	0	0	24
Ba-07b	B. alcatraz	Aerial	Female	62	1	0	4	1	0	3	0	2	20
Ba-08a	B. alcatraz	Aerial	Female	67	0	0	0	0	4	0	0	0	26
Ba- 01b	B. alcatraz	Terrestrial	Male	53.5	0	0	2	4	4	0	0	1	27
Ba-04a	B. alcatraz	Terrestrial	Female	69	0	0	3	3	6	0	13	0	26
Ba- 04b	B. alcatraz	Terrestrial	Female	57	0	0	1	0	2	0	0	1	30
Ba- 05a	B. alcatraz	Terrestrial	Male	50.5	0	0	0	0	1	0	0	0	30
Ba-06b	B. alcatraz	Terrestrial	Male	52	0	0	2	1	2	0	0	0	29
Ba- 07a	B. alcatraz	Terrestrial	Female	66.8	0	0	0	0	1	0	0	1	30
Ba- 07b	B. alcatraz	Terrestrial	Female	62	2	0	5	1	5	1	0	0	28
Ba- 08a	B. alcatraz	Terrestrial	Female	67	12	0	2	1	2	5	0	1	25
